# Supplementary material for: Comparison of Compartmental and Non-Compartmental Analysis to Detect Biopharmaceutical Similarity of Intravenous Nanomaterial-Based Rifabutin Formulations
Source: Pharmaceutics. 2023 Apr 17;15(4):1258. doi: 10.3390/pharmaceutics15041258 (PMC10145013; doi:10.3390/pharmaceutics15041258)
Supplement: Supplementary file 1 [file pharmaceutics-15-01258-s001.zip]

Archive with 1 entries (1 files):
- pharmaceutics-2331259-supplementary.pdf
